# Supplementary material for: The use of Horizon graphs to visualize bilateral biomechanical time-series of multiple joints
Source: MethodsX. 2021 Apr 24;8:101361. doi: 10.1016/j.mex.2021.101361 (PMC8374341; doi:10.1016/j.mex.2021.101361)
Supplement: Supplementary file 1 [file mmc1.zip]

Archive with 1 entries (1 files):
- HG_gaitkinematic.7z
